# Supplementary material for: Genome-Wide Identification and Expression Analysis of the SWEET Gene Family in Annual Alfalfa (Medicago polymorpha)
Source: Plants (Basel). 2023 May 10;12(10):1948. doi: 10.3390/plants12101948 (PMC10222687; doi:10.3390/plants12101948)
Supplement: Supplementary file 1 [file plants-12-01948-s001.zip]

Archive with 6 entries (6 files):
- Figure S1..tif
- Figure S2..tif
- Table S1..xlsx
- Table S2..pdf
- Table S3.pdf
- Table S4..png
