# Supplementary material for: Genome-Wide Identification and Expression Analysis of the SWEET Gene Family in Annual Alfalfa (Medicago polymorpha)
Source: Plants (Basel). 2023 May 10;12(10):1948. doi: 10.3390/plants12101948 (PMC10222687; doi:10.3390/plants12101948)
Supplement: Supplementary file 1 [file plants-12-01948-s001.zip › Table S1..xlsx]

## Sheet: M. truncatula
Table S1. Collinearity information on SWEET of M. polymorpha with three other species
chr1	chr2	chr3	chr4	chr5	chr6	chr7
MpSWEET01==Medtr4g106990-chr4	MpSWEET02==Medtr3g098910-chr3	MpSWEET09==Medtr1g029380-chr1	MpSWEET14==Medtr1g028460-chr1		MpSWEET20==Medtr2g007890-chr2	MpSWEET23==Medtr5g067530-chr5
MpSWEET01==Medtr6g007633-chr6	MpSWEET02==Medtr8g096310-chr8	MpSWEET10==Medtr1g028460-chr1	MpSWEET15==Medtr1g029380-chr1		MpSWEET21==Medtr2g436310-chr2
	MpSWEET03==Medtr8g096320-chr8	MpSWEET08==Medtr3g080990-chr3	MpSWEET14==Medtr3g090940-chr3
	MpSWEET04==Medtr8g099730-chr8	MpSWEET09==Medtr3g089125-chr3	MpSWEET15==Medtr3g089125-chr3
		MpSWEET10==Medtr3g090940-chr3
		MpSWEET12==Medtr3g098910-chr3
		MpSWEET05==Medtr7g405710-chr7
		MpSWEET07==Medtr7g007490-chr7
		MpSWEET12==Medtr8g096310-chr8
		MpSWEET13==Medtr8g096320-chr8

## Sheet: A. thaliana
chr1	chr2	chr3	chr4	chr5	chr6	chr7
MpSWEET01==AT3G28007-chr3	MpSWEET02==AT3G48740-chr3	MpSWEET09==AT1G21460-chr1	MpSWEET15==AT1G21460-chr1	MpSWEET18==AT3G28007-chr3	MpSWEET22==AT3G14770-chr3
MpSWEET01==AT5G40260-chr5	MpSWEET02==AT4G25010-chr4	MpSWEET12==AT3G48740-chr3	MpSWEET14==AT5G53190-chr5	MpSWEET18==AT5G40260-chr5	MpSWEET21==AT3G16690-chr3
MpSWEET01==AT5G62850-chr5	MpSWEET04==AT4G10850-chr4	MpSWEET12==AT4G25010-chr4			MpSWEET21==AT4G15920-chr4
	MpSWEET03==AT5G50790-chr5	MpSWEET10==AT5G53190-chr5
	MpSWEET02==AT5G50800-chr5	MpSWEET12==AT5G50800-chr5
	MpSWEET02==AT5G13170-chr5	MpSWEET13==AT5G50790-chr5

## Sheet: O. sativa
Chr1	LOC_Os01g65880.1.MSUv7.0	==	GWHANWO00000003.1	mRNA.Mpo3G45160	MpSWEET09
Chr1	LOC_Os01g65880.1.MSUv7.0	==	GWHANWO00000004.1	mRNA.Mpo4G5790	MpSWEET15
Chr2	LOC_Os02g30910.1.MSUv7.0	==	GWHANWO00000002.1	mRNA.Mpo2G13510	MpSWEET02
Chr2	LOC_Os02g30910.1.MSUv7.0	==	GWHANWO00000003.1	mRNA.Mpo3G40800	MpSWEET12
Chr5	LOC_Os05g35140.1.MSUv7.0	==	GWHANWO00000004.1	mRNA.Mpo4G5790	MpSWEET15
Chr8	LOC_Os08g42350.1.MSUv7.0	==	GWHANWO00000003.1	mRNA.Mpo3G40800	MpSWEET12
Chr11	LOC_Os11g31190.1.MSUv7.0	==	GWHANWO00000002.1	mRNA.Mpo2G13510	MpSWEET02
